# Supplementary material for: HKDC1 promotes tumor immune evasion in hepatocellular carcinoma by coupling cytoskeleton to STAT1 activation and PD-L1 expression
Source: Nat Commun. 2024 Feb 13;15:1314. doi: 10.1038/s41467-024-45712-2 (PMC10864387; doi:10.1038/s41467-024-45712-2)
Supplement: Supplementary file 4 — Source Data [file 41467_2024_45712_MOESM4_ESM.xlsx]

## Sheet: Fig. 1b
	Fig. 1b
	YAP5SA-induced HCC
		WT mice	HKDC1 KO mice			WT mice	HKDC1 KO mice
	PD-1+ CD8+ T (%)	13.8	6.29		Macrophage (%)	20.4	36.2
		16.1	6.9			28.3	21.4
		11.4	5.49			21.1	22.4
		8.88	5.69			27.8	17.8
		11.2	6.7			32.3	20.5
		9.33	4.64			27.5	18.5
		11.4	5.98			24.2	13.5
	PD-1+ CD8- T (%)	5.9	4.71		Neutrophil (%)	7.76	5.63
		6.8	12.9			4.39	6.75
		5.8	6.41			6.53	7.05
		5.32	9.51			6.26	5.68
		7	10.7			4.54	5.36
		5.37	7.26			7.42	5.02
		8.2	7.42			5.75	3.79
	PD-1+ CD4+ T (%)	4.99	8.56		B (%)	13.5	9.01
		6.7	4.87			11.6	14.8
		15.5	6.56			7.45	18
		12.5	5.67			7.29	16.5
		8.75	4.38			10.3	15
		14.4	7.56			8.49	15.1
		9.24	19.6			12.9	10.2
	PD-1+ CD4- T (%)	11.41	9.94		Others (%)	9.83	25.29
		7.5	12.03			26	5.9
		11.4	12.44			11.99	12.61
		9.6	13.33			21.59	9.63
		7.25	11.52			29.74	12.86
		9.4	11.14			16.49	11.35
		10.76	11.7			15.27	10.96

## Sheet: Fig. 1c
	Fig. 1c
	YAP5SA-induced HCC
		WT mice	HKDC1 KO mice
	PD-1+ CD8+ T (%)	62.8	52
		75.5	51.7
		70	49.8
		63.3	52.1
		68.1	52.2
		68.2	65.9
	LAG-3+ CD8- T (%)	37.9	28.8
		30.3	27.5
		28.4	30.7
		43.4	32.8
		43.7	32.3
		47.2	27.8

## Sheet: Fig. 1d
	Fig. 1d
	YAP5SA-induced HCC
		WT mice	HKDC1 KO mice
	IFNγ+ CD8+ T (%)	48.8	52.5
		52.5	59.2
		52.4	66.8
		54.3	55.1
		41.2	56.2
		44.2	57.8
	GzmB+ CD8+ T (%)	35.2	43.4
		38.2	52.3
		31.3	43
		38	41.2
		32.2	37.5
		38.4	35.4

## Sheet: Fig. 1e
	Fig. 1e
	anti-IgG2b or anti-CD8a antibodies treatment HCC
	NTC + IgG2b	shmHKDC1 + IgG2b	NTC + αCD8	shmHKDC1 + αCD8
	Tumor weight (g)	Tumor weight (g)	Tumor weight (g)	Tumor weight (g)
	0.58	0.12	1	1.12
	0.51	0.05	1.23	0.9
	0.52	0.07	1.02	0.85
	0.4	0.1	0.81	1.06
	0.43	0.1	0.9	0.78
	0.41	0.09	0.66	0.6

## Sheet: Fig. 1f
	Fig. 1f
	anti-IgG2b or anti-CD8a antibodies treatment HCC
	NTC + IgG2b	shmHKDC1 + IgG2b	NTC + αCD8	shmHKDC1 + αCD8
	CD8+ T cells (%)	CD8+ T cells (%)	CD8+ T cells (%)	CD8+ T cells (%)
	33.8	24.2	0.32	0.19
	25.9	31.7	0.044	0.18
	7.18	33.6	0.1	0.1
	19.6	17.1	0.47	0.14
	14.9	27.2	0.43	0.38
	10.5	27.8	0.31	1.58

## Sheet: Fig. 1g
	Fig. 1g
					Dead Hep3B cells (%)
						NTC	shHKDC1-1	shHKDC1-2
					- CD8+ T	22.99	23.51	30.31
						18.02	24.62	30.28
						27.33	27.37	33.37
					+ CD8+ T	41.13	64.81	65.13
						37.98	63.85	71.84
						34.12	56.9	73.36

## Sheet: Fig. 1h
	Fig. 1h
	CD8+T cells co-cultured with indicated Hep3B cells
		NTC	shHKDC1-1	shHKDC1-2
	PD-1+ CD8+ T (%)	49.35	14.75	11.35
		49.4	9.375	13.5
		50.85	17	22
	TIM-3+ CD8+ T (%)	57.8	15.1	11.15
		59.35	9.805	14.85
		57.95	18.15	24.8

## Sheet: Fig. 1i
	Fig. 1i
	CD8+T cells co-cultured with indicated Hep3B cells
		NTC	shHKDC1-1	shHKDC1-2
	TNFa+ CD8+ T (%)	15.1	37.35	37.8
		9.4	39.6	40.65
		10.5	39.55	35.7
	GzmB+ CD8+ T (%)	16.65	40.75	40
		11	43.7	42.65
		11.55	42.7	38.65

## Sheet: Fig. 2b
	Fig. 2b
								Hexokinase activity (U/mg)
								Sample name	HKDC1 activity(U/mg)
								HKDC1-WT	3.34779
									4.442
									4.14517
								HKDC1-S155A	3.36903
									4.73564
									4.98521
								HKDC1-S600A	0.488885
									0.496668
									0.496668
								HKDC1-D654A	2.64687
									3.26477
									4.88698

## Sheet: Fig. 2c
	Fig. 2c
	H＆E staining of HCC mouse model established by hepatic portal vein injection of Hepa1-6 cells
		NTC	shmHKDC1
		EV	EV	WT	S600A
	Tumor area/liver area (mm2 / mm2)	0.319147	0	0.514809	0.413933
		0.825828	0	0.252463	0.610857
		0.38654	0	0.627432	0.369675
		0.344132	0	0.788024	0.873547
		0.0591018	0.0246186	0.681244	0.225029
		0.290466	0	0.208689	0.0740266

[truncated: 97 more sheets: Fig. 2d, Fig. 2e, Fig. 2f, Fig. 2g, Fig. 2h, Fig. 2i, Fig. 2j, Fig. 2k, Fig. 2l, Fig. 2m, Fig. 2n, Fig. 3a, Fig. 3b, Fig. 3c, Fig. 3d, Fig. 3e, Fig. 3f, Fig. 3g, Fig. 3h, Fig. 3i …]
